# Supplementary material for: Nostocyclopeptides as New Inhibitors of 20S Proteasome
Source: Biomolecules. 2021 Oct 8;11(10):1483. doi: 10.3390/biom11101483 (PMC8533403; doi:10.3390/biom11101483)
Supplement: Supplementary file 1 [file biomolecules-11-01483-s001.zip]

Archive with 1 entries (1 files):
- biomolecules-1385195-supplementary.pdf
